# Supplementary material for: Immune Sensitization to Mycobacterium tuberculosis Among Young Children with and without Tuberculosis
Source: Pathogens. 2025 Sep 12;14(9):924. doi: 10.3390/pathogens14090924 (PMC12472572; doi:10.3390/pathogens14090924)
Supplement: Supplementary file 1 [file pathogens-14-00924-s001.zip]

Archive with 1 entries (1 files):
- pathogens-3819971-supplementary.pdf
